# Supplementary material for: Multiple Components of Protein Homeostasis Pathway Can Be Targeted to Produce Drug Synergies with VCP Inhibitors in Ovarian Cancer
Source: Cancers (Basel). 2022 Jun 15;14(12):2949. doi: 10.3390/cancers14122949 (PMC9220887; doi:10.3390/cancers14122949)
Supplement: Supplementary file 1 [file cancers-14-02949-s001.zip]

Archive with 1 entries (1 files):
- cancers-1737744-supplementary.pdf
